# Supplementary material for: A MeA Tac1 neural circuit mediates anxiety-like behaviors in mice
Source: EMBO Rep. 2025 Jul 28;26(17):4340–63. doi: 10.1038/s44319-025-00528-z (PMC12420787; doi:10.1038/s44319-025-00528-z)
Supplement: Supplementary file 1 — Table EV1 [file 44319_2025_528_MOESM1_ESM.xlsx]

## Sheet: Sheet1
Table EV1 detailed statistics for all the figures
Figure	Measurement	Value	Comparisons	Analysis	Statistic value
Figure. 1L	Peak	Close arms = 1.727 ± 0.4202	Close arms (n = 7) Open arms (n = 5) C to O arms (n = 5) O to C arms (n = 7)	One-way ANOVA	Close vs Open , P = 0.4068 Close vs CtoO, P = 0.2751 Close vs OtoC, P < 0.0001 Open vs CtoO, P = 0.9941 Open vs OtoC, P = 0.0097 CtoO vs OtoC, P = 0.0177
		Open arms = 6.258 ± 1.581
		C to O arms = 7.037 ± 1.403
		O to C arms = 16.41 ± 2.997
Figure. 1M	AUC	Close arms = 0.4566 ± 1.336	Close arms (n = 7) Open arms (n = 5) C to O arms (n = 5) O to C arms (n = 7)	One-way ANOVA	Close vs Open , P = 0.8120 Close vs CtoO, P = 0.4388 Close vs OtoC, P = 0.0004 Open vs CtoO, P = 0.9318 Open vs OtoC, P = 0.0074 CtoO vs OtoC, P = 0.0304
		Open arms = 17.07 ± 11.06
		C to O arms = 29.15 ± 8.098
		O to C arms = 86.09 ± 19.92
Figure. 2D	Total distance (m)	mCherry = 80.81 ± 4.446	mCherry (n = 7) vs hM3Dq (n = 8)	Unpaired t test	t (13) = 0.004840, P = 0.9962
		hM3Dq = 80.77 ± 7.484
Figure. 2E	Time in center (%)	mCherry = 12.24 ± 1.070	mCherry (n = 7) vs hM3Dq (n = 8)	Unpaired t test	t (13) = 2.596, P = 0.0222
		hM3Dq = 16.90 ± 1.389
Figure. 2G	Time in open arms (s)	mCherry = 61.39 ± 7.855	mCherry (n = 7) vs hM3Dq (n = 8)	Unpaired t test	t (13) = 2.522, P = 0.0255
		hM3Dq = 103.2 ± 13.87
Figure. 2H	Time in light box (s)	mCherry = 93.79 ± 9.216	mCherry (n = 7) vs hM3Dq (n = 8)	Unpaired t test	t (13) = 2.817, P = 0.0146
		hM3Dq = 137.2 ± 11.93
Figure. 2L	Total distance (m)	mCherry = 64.11 ± 2.597	mCherry (n = 7) vs hM4Di (n = 7)	Unpaired t test	t (12) = 1.029, P = 0.3238
		hM4Di = 69.03 ± 4.009
Figure. 2M	Time in center (%)	mCherry = 11.68 ± 1.069	mCherry (n = 7) vs hM4Di (n = 7)	Unpaired t test	t (12) = 3.186, P = 0.0078
		hM4Di = 7.390 ± 0.8188
Figure. 2O	Time in open arms (s)	mCherry = 48.14 ± 4.997	mCherry (n = 7) vs hM4Di (n = 7)	Unpaired t test	t (12) = 3.703, P = 0.0030
		hM4Di = 23.38 ± 4.443
Figure. 2P	Time in light box (s)	mCherry = 111.4 ± 12.97	mCherry (n = 7) vs hM4Di (n = 7)	Unpaired t test	t (12) = 2.525, P = 0.0266
		hM4Di = 73.12 ± 7.870
Figure. 3L	Peak	Close arms = 3.243 ± 0.4281	Close arms (n = 8) Open arms (n = 8) C to O arms (n = 8) O to C arms (n = 7)	One-way ANOVA	Close vs Open , P = 0.8937 Close vs CtoO, P = 0.0080 Close vs OtoC, P < 0.0001 Open vs CtoO, P = 0.0013 Open vs OtoC, P < 0.0001 CtoO vs OtoC, P < 0.0001
		Open arms = 2.208 ± 0.5707
		C to O arms = 8.400 ± 1.365
		O to C arms = -8.214 ± 1.536
Figure. 3M	AUC	Close arms = 11.79 ± 2.283	Close arms (n = 8) Open arms (n = 8) C to O arms (n = 8) O to C arms (n = 7)	One-way ANOVA	Close vs Open , P = 0.9898 Close vs CtoO, P = 0.0214 Close vs OtoC, P < 0.0001 Open vs CtoO, P = 0.0431 Open vs OtoC, P < 0.0001 CtoO vs OtoC, P < 0.0001
		Open arms = 15.01 ± 1.904
		C to O arms = 44.49 ± 6.446
		O to C arms = -68.57 ± 14.74
Figure. 4D	Total distance (m)	mCherry = 61.86 ± 3.113	mCherry (n = 9) vs hM3Dq (n = 9)	Unpaired t test	t (16) = 0.1573, P = 0.8770
		hM3Dq = 62.50 ± 2.564
Figure. 4E	Time in center (%)	mCherry = 12.55 ± 1.171	mCherry (n = 9) vs hM3Dq (n = 9)	Unpaired t test	t (16) = 2.465, P = 0.0254
		hM3Dq = 16.04 ± 0.7929
Figure. 4G	Time in open arms (s)	mCherry = 67.42 ± 7.304	mCherry (n = 9) vs hM3Dq (n = 9)	Unpaired t test	t (16) = 4.633, P = 0.0003
		hM3Dq = 132.4 ± 11.98
Figure. 4H	Time in light box (s)	mCherry = 107.8 ± 14.67	mCherry (n = 9) vs hM3Dq (n = 9)	Unpaired t test	t (16) = 2.997, P = 0.0085
		hM3Dq = 175.6 ± 17.24
Figure. 4L	Total distance (m)	mCherry = 62.15 ± 4.222	mCherry (n = 8) vs hM4Di (n = 8)	Unpaired t test	t (14) = 0.5645, P = 0.5813
		hM4Di = 59.20 ± 3.092
Figure. 4M	Time in center (%)	mCherry = 11.89 ± 1.039	mCherry (n = 8) vs hM4Di (n = 8)	Unpaired t test	t (14) = 3.083, P = 0.0081
		hM4Di = 7.820 ± 0.8138
Figure. 4O	Time in open arms (s)	mCherry = 68.10 ± 6.582	mCherry (n = 8) vs hM4Di (n = 8)	Unpaired t test	t (14) = 2.751, P = 0.0156
		hM4Di = 39.83 ± 7.893
Figure. 4P	Time in light box (s)	mCherry = 117.2 ± 11.48	mCherry (n = 8) vs hM4Di (n = 8)	Unpaired t test	t (14) = 2.304, P = 0.0371
		hM4Di = 78.92 ± 12.04
Figure. 5D	Total distance (m)	mCherry = 52.30 ± 2.816	mCherry (n = 8) vs hM3Dq (n = 9)	Unpaired t test	t (15) = 0.8687, P = 0.3987
		hM3Dq = 47.93 ± 4.018
Figure. 5E	Time in center (%)	mCherry = 10.61 ± 1.628	mCherry (n = 8) vs hM3Dq (n = 9)	Unpaired t test	t (15) = 2.252, P = 0.0397
		hM3Dq = 14.85 ± 1.033
Figure. 5G	Time in open arms (s)	mCherry = 40.77 ± 4.609	mCherry (n = 8) vs hM3Dq (n = 9)	Unpaired t test	t (15) = 4.862, P = 0.0002
		hM3Dq = 118.5 ± 14.46
Figure. 5H	Time in light box (s)	mCherry = 88.90 ± 13.01	mCherry (n = 8) vs hM3Dq (n = 9)	Unpaired t test	t (15) = 3.193, P = 0.0061
		hM3Dq = 150.4 ± 13.99
Figure. 5L	Total distance (m)	mCherry = 54.31 ± 3.821	mCherry (n = 8) vs hM4Di (n = 8)	Unpaired t test	t (14) = 0.04119, P = 0.9677
		hM4Di = 54.08 ± 4.249
Figure. 5M	Time in center (%)	mCherry = 11.28 ± 1.056	mCherry (n = 8) vs hM4Di (n = 8)	Unpaired t test	t (14) = 2.604, P = 0.0208
		hM4Di = 7.386 ± 1.058
Figure. 5O	Time in open arms (s)	mCherry = 50.95 ± 7.703	mCherry (n = 8) vs hM4Di (n = 8)	Unpaired t test	t (14) = 2.772, P = 0.0150
		hM4Di = 24.19 ± 5.816
Figure. 5P	Time in light box (s)	mCherry = 105.0 ± 11.04	mCherry (n = 8) vs hM4Di (n = 8)	Unpaired t test	t (14) = 3.570, P = 0.0031
		hM4Di = 59.19 ± 6.515
Figure. 6D	Total distance (m)	Saline = 46.19 ± 4.544	Saline (n = 7) vs CNO (n = 7)	Unpaired t test	t (12) = 0.5874, P = 0.5679
		CNO = 50.65 ± 6.075
Figure. 6E	Time in center (%)	Saline = 12.21 ± 1.184	Saline (n = 7) vs CNO (n = 7)	Unpaired t test	t (12) = 2.639, P = 0.0216
		CNO = 7.911 ± 1.119
Figure. 6G	Time in open arms (s)	Saline = 69.04 ± 6.053	Saline (n = 7) vs CNO (n = 7)	Unpaired t test	t (12) = 2.793, P = 0.0163
		CNO = 45.18 ± 6.029
Figure. 6H	Time in light box (s)	Saline = 95.17 ± 7.768	Saline (n = 7) vs CNO (n = 7)	Unpaired t test	t (12) = 2.718, P = 0.0187
		CNO = 65.24 ± 7.808
Figure. 6L	Total distance (m)	Saline = 54.67 ± 3.306	Saline (n = 8) vs bicuculline (n = 9)	Unpaired t test	t (15) = 1.466, P = 0.1633
		bicuculline = 48.05 ± 3.076
Figure. 6M	Time in center (%)	Saline = 18.71 ± 2.553	Saline (n = 8) vs bicuculline (n = 9)	Unpaired t test	t (15) = 5.289, P < 0.0001
		bicuculline = 5.483 ± 0.6688
Figure. 6O	Time in open arms (s)	Saline = 115.3 ± 12.58	Saline (n = 8) vs bicuculline (n = 9)	Unpaired t test	t (15) = 5.974, P < 0.0001
		bicuculline = 35.12 ± 5.990
Figure. 6P	Time in light box (s)	Saline = 147.4 ± 12.57	Saline (n = 8) vs bicuculline (n = 9)	Unpaired t test	t (15) = 5.969, P < 0.0001
		bicuculline = 61.20 ± 7.824
Figure. EV2B	Total distance (m)	mCherry = 36.87 ± 3.242	mCherry (n = 8) vs hM4Di (n = 8)	Unpaired t test	t (14) = 1.021, P = 0.3245
		hM4Di = 32.59 ± 2.648
Figure. EV2C	Time in center (%)	mCherry = 13.36 ± 2.160	mCherry (n = 8) vs hM4Di (n = 8)	Unpaired t test	t (14) = 2.461, P = 0.0275
		hM4Di = 6.586 ± 1.706
Figure. EV2E	Time in open arms (s)	mCherry = 64.07 ± 8.343	mCherry (n = 8) vs hM4Di (n = 8)	Unpaired t test	t (14) = 3.168, P = 0.0068
		hM4Di = 31.51 ± 6.004
Figure. EV2F	Time in light box (s)	mCherry = 100.2 ± 7.049	mCherry (n = 8) vs hM4Di (n = 8)	Unpaired t test	t (14) = 3.040, P = 0.0088
		hM4Di = 54.83 ± 13.15
Figure. EV4D	Total distance (m)	mCherry = 53.26 ± 4.156	mCherry (n = 9) vs hM4Di (n = 8)	Unpaired t test	t (15) = 0.2462, P = 0.8089
		hM4Di = 54.58 ± 3.236
Figure. EV4E	Time in center (%)	mCherry = 12.30 ± 0.8557	mCherry (n = 9) vs hM4Di (n = 8)	Unpaired t test	t (15) = 4.731, P = 0.0003
		hM4Di = 18.26 ± 0.9254
Figure. EV4G	Time in open arms (s)	mCherry = 87.22± 7.609	mCherry (n = 9) vs hM4Di (n = 8)	Unpaired t test	t (15) = 3.136, P = 0.0068
		hM4Di = 132.0 ± 12.52
Figure. EV4H	Time in light box (s)	mCherry = 130.0 ± 9.408	mCherry (n = 9) vs hM4Di (n = 8)	Unpaired t test	t (15) = 2.325, P = 0.0345
		hM4Di = 162.0 ± 10.10
Figure. EV4L	Total distance (m)	mCherry = 53.90 ± 2.900	mCherry (n = 8) vs hM3Dq (n = 9)	Unpaired t test	t (15) = 0.9008, P = 0.3819
		hM3Dq = 50.27 ± 2.783
Figure. EV4M	Time in center (%)	mCherry = 13.77 ± 1.744	mCherry (n = 8) vs hM3Dq (n = 9)	Unpaired t test	t (15) = 3.314, P = 0.0047
		hM3Dq = 7.608 ± 0.8253
Figure. EV4O	Time in open arms (s)	mCherry = 110.3 ± 7.048	mCherry (n = 8) vs hM3Dq (n = 9)	Unpaired t test	t (15) = 3.508, P = 0.0032
		hM3Dq = 73.02 ± 7.827
Figure. EV4P	Time in light box (s)	mCherry = 137.3 ± 12.57	mCherry (n = 8) vs hM3Dq (n = 9)	Unpaired t test	t (15) = 3.965, P = 0.0012
		hM3Dq = 87.19 ± 4.261
Figure. EV6D	Total distance (m)	Scramble = 38.20 ± 2.625	Scramble (n = 7) vs Tac1 KD (n = 7)	Unpaired t test	t (12) = 0.7848, P = 0.4478
		Tac1 KD = 43.40 ± 6.076
Figure. EV6E	Time in center (%)	Scramble = 11.65 ± 1.184	Scramble (n = 7) vs Tac1 KD (n = 7)	Unpaired t test	t (12) = 0.2500, P = 0.8068
		Tac1 KD = 12.31 ± 2.346
Figure. EV6G	Time in open arms (s)	Scramble = 66.46 ± 6.456	Scramble (n = 7) vs Tac1 KD (n = 7)	Unpaired t test	t (12) = 0.5304, P = 0.6055
		Tac1 KD = 60.46 ± 9.286
Figure. EV6H	Time in light box (s)	Scramble = 96.90 ± 9.108	Scramble (n = 7) vs Tac1 KD (n = 7)	Unpaired t test	t (12) = 0.1302, P = 0.8986
		Tac1 KD = 95.15 ± 9.869
Figure. EV7D	Total distance (m)	Saline = 43.30 ± 3.795	Saline (n = 9) vs bicuculline (n = 8)	Unpaired t test	t (15) = 0.4061, P = 0.6904
		bicuculline = 41.25 ± 3.235
Figure. EV7E	Time in center (%)	Saline = 15.30 ± 1.086	Saline (n = 9) vs bicuculline (n = 8)	Unpaired t test	t (15) = 3.651, P = 0.0024
		bicuculline = 10.02 ± 0.9255
Figure. EV7G	Time in open arms (s)	Saline = 71.51 ± 7.609	Saline (n = 9) vs bicuculline (n = 8)	Unpaired t test	t (15) = 2.681, P = 0.0171
		bicuculline = 38.94 ± 9.6433
Figure. EV7H	Time in light box (s)	Saline = 133.3 ± 12.00	Saline (n = 9) vs bicuculline (n = 8)	Unpaired t test	t (15) = 2.383, P = 0.0308
		bicuculline = 95.39 ± 10.10
