# Supplementary material for: A MeA Tac1 neural circuit mediates anxiety-like behaviors in mice
Source: EMBO Rep. 2025 Jul 28;26(17):4340–63. doi: 10.1038/s44319-025-00528-z (PMC12420787; doi:10.1038/s44319-025-00528-z)
Supplement: Supplementary file 16 — Figure EV Source Data [file 44319_2025_528_MOESM16_ESM.zip]

Archive with 14 entries (12 files):
- Figure EV4 Source Data/
- Figure EV4 Source Data/Figure EV4 F left.tif
- Figure EV4 Source Data/Figure EV4 K left.tif
- Figure EV4 Source Data/Figure EV4 K right.tif
- Figure EV4 Source Data/Figure EV4 F right.tif
- Figure EV4 Source Data/Figure EV4 N right.tif
- Figure EV4 Source Data/Figure EV4 N left.tif
- Figure EV4 Source Data/Figure EV4 C right.tif
- Figure EV4 Source Data/Figure EV4 C left.tif
- Figure EV7 Data Source/
- Figure EV7 Data Source/Figure EV7C left.tif
- Figure EV7 Data Source/Figure EV7F right.tif
- Figure EV7 Data Source/Figure EV7C right.tif
- Figure EV7 Data Source/Figure EV7F left.tif
